# Supplementary material for: Polymorphic estrogen receptor binding site causes Cd2-dependent sex bias in the susceptibility to autoimmune diseases
Source: Nat Commun. 2021 Sep 22;12:5565. doi: 10.1038/s41467-021-25828-5 (PMC8458462; doi:10.1038/s41467-021-25828-5)
Supplement: Supplementary file 4 — Source Data [file 41467_2021_25828_MOESM4_ESM.xlsx]

## Sheet: 1b
	D3KV1-MF31 (2/20)																															BR (17/34)
0	0	0	0	0	0	0	0	0	0	0	0	0	0	0	0	0	0	0	0	0												0	0	0	0	0	0	0	0	0	0	0	0	0	0	0	0	0	0
10	0	0	0	0	0	0	0	0	0	0	0	0	0	0	0	0	0	0	0	0												0	0	0	0	0	0	0	0	0	0	0	0	0	0	0	0	0	0
20	0	0	0	0	0	0	0	0	0	0	0	0	0	0	0	0	0	0	0	0												0	0	0	0	0	0	0	0	0	0	0	0	0	0	0	0	0	0
30	0	0	0	0	0	0	0	0	0	0	0	0	0	0	0	0	0	0	0	0												0	0	0	0	0	0	0	0	0	0	0	0	0	0	0	0	0	0
38	0	0	0	0	0	0	0	0	0	0	0	0	0	0	0	0	0	0	0	0												0	0	0	2	0	0	0	0	0	0	0	0	0	0	0	0	0	0
40	0	0	0	0	0	0	0	0	0	0	0	0	0	0	0	0	0	0	0	0		0	0	0	0	0	0	0	0			0	0	0	11	0	0	0	0	0	0	0	0	0	0	0	0	0	0
42	0	0	0	0	0	0	0	0	0	0	0	0	0	0	0	0	0	0	0	0		0	0	0	0	0	0	0	0			0	0	0	16	0	0	0	0	0	0	0	0	0	0	0	0	0	0
44	0	0	0	0	0	0	0	0	0	0	0	0	0	0	0	0	0	0	0	0		0	0	0	0	0	0	0	0			0	0	0	46	0	0	0	0	0	0	0	0	0	0	0	0	0	0
47	0	0	0	0	0	0	0	0	0	0	0	0	0	0	0	0	0	0	0	0		0	0	0	0	0	5	0	0			0	0	0	53	0	0	10	0	0	0	0	0	16	0	0	0	0	0
49	0	0	0	0	0	0	0	0	0	0	0	0	0	0	0	0	0	0	0	0		0	0	0	0	0	5	10	0			0	0	0	57	0	0	16	0	0	0	0	0	16	0	0	0	0	0
52	0	0	0	0	0	0	0	0	0	0	0	0	0	0	0	0	0	0	0	0		0	0	0	2	0	0	10	2			0	0	0	51	0	0	23	0	0	0	0	0	16	5	0	0	0	0
54	0	0	0	0	0	0	0	0	0	0	0	0	0	0	0	0	0	0	0	0		0	0	0	0	0	0	10	0			0	0	0	48	0	0	30	0	0	0	0	0	16	10	0	0	0	0
56	0	0	0	0	0	0	0	0	0	0	0	0	0	0	0	0	0	0	0	0		0	5	0	0	0	0	15	0			0	0	0	51	0	0	38	0	0	0	0	0	16	12	0	0	0	0
59	0	0	0	0	0	0	0	0	1	0	0	0	0	0	0	0	0	0	0	0		0	5	0	0	0	0	15	1			0	0	0	51	0	0	36	0	0	0	0	0	16	15	0	0	0	0
61	0	0	0	0	0	0	0	0	1	0	0	0	0	0	0	0	0	0	0	0		0	2	0	0	0	0	15	2			0	0	0	46	0	0	41	0	0	0	0	0	11	16	0	0	0	0
63	0	0	0	0	0	0	0	0	1	0	0	0	0	0	0	0	0	0	0	0		1	2	0	0	0	0	12	0			0	0	0	37	0	0	36	0	0	0	0	0	11	16	0	0	0	0
69	0	0	0	0	0	0	0	0	1	1	0	0	0	0	0	0	0	0	0	0		2	4	0	0	10	0	10	25			0	0	0	21	0	0	37	0	0	0	0	0	6	15	10	0	0	0
71	0	0	0	0	0	0	0	0	1	1	0	0	0	0	0	0	0	0	0	0		2	2	0	0	15	0	10	35			0	0	0	26	0	0	36	0	0	0	0	0	4	15	10	0	0	0
75	0	0	0	0	0	0	0	0	1	1	0	0	0	0	0	0	0	0	0	0		0	10	0	0	15	0	7	45			0	1	0	28	0	0	18	0	0	0	0	0	4	15	15	0	0	0
[truncated: 16 more columns]

## Sheet: 1c
days	52-31a (12/13)															BR (8/10)
21	0	0	0	0	0	0	0	0	0	0	0	0	0			0	0	0	0	0	0	0	0	0	0
23	0	0	0	0	0	0	0	0	0	0	0	0	0			0	0	0	0	0	0	0	0	0	0
25	0	0	0	0	0	0	0	0	0	0	0	0	0			0	0	0	0	0	0	0	0	0	0
27	0	0	0	0	0	3	0	0	0	0	0	0	0			0	5	0	0	5	0	0	0	0	0
29	0	0	0	0	0	10	0	0	0	0	0	0	0			0	10	0	0	10	0	0	0	0	0
31	0	5	0	0	0	15	0	0	0	3	0	0	0			0	11	0	0	11	0	0	0	0	0
33	0	13	0	0	0	15	0	0	0	10	5	0	0			0	11	0	0	15	0	0	0	0	0
37	0	25	0	0	0	20	0	0	0	15	11	0	0			0	15	0	0	15	10	0	0	5	0
39	0	30	0	0	0	25	0	0	0	12	13	0	0			0	20	0	0	15	15	0	0	5	0
41	11	30	0	0	0	30	10	0	0	12	15	0	0			0	25	0	0	15	15	0	0	0	0
43	13	30	0	0	0	37	11	0	0	13	15	0	0			0	27	0	0	15	20	0	0	0	5
45	15	30	0	0	0	40	12	0	0	12	15	0	0			0	27	0	0	16	20	0	0	0	5
47	19	30	0	0	0	45	15	0	0	10	26	0	0			1	23	0	0	16	29	0	0	0	0
49	21	40	0	0	0	45	15	0	0	12	28	0	0			1	25	0	0	21	31	0	0	0	0
51	21	42	0	0	0	45	20	0	0	12	30	0	0			1	30	0	0	28	30	0	0	11	0
53	30	38	0	0	0	38	23	0	0	6	23	6	10			0	38	0	15	23	36	0	40	15	0
56	28	30	0	0	0	46	32	5	5	6	23	5	12			0	38	0	15	27	37	0	41	15	0
59	30	31	5	1	0	46	37	6	11	4	20	15	11			0	38	0	15	27	35	0	42	15	5
62	30	31	12	1	0	45	38	1	12	2	18	14	12			0	38	0	15	23	32	0	45	20	6

## Sheet: 1d
days	52-43a (8/10)											BR (13/18)
21	0	0	0	0	0	0	0	0	0	0		0	0	0	0	0	0	0	0	0	0	0	0	0	0	0	0	0
23	0	0	0	10	0	0	0	0	0	0		0	1	0	0	0	0	0	0	0	0	0	0	0	0	0	0	0
25	0	0	0	11	0	0	0	0	2	0		0	16	1	0	0	10	0	0	10	0	0	0	0	0	0	0	0
27	0	2	0	33	33	0	0	0	21	0		0	30	3	16	0	16	22	0	16	0	0	0	0	1	0	11	0
29	0	15	15	28	30	0	0	0	26	0		0	31	14	16	0	15	23	0	20	0	0	0	0	1	0	10	0
31	1	15	12	27	27	10	0	5	26	0		2	30	16	28	0	27	22	0	15	0	0	0	0	1	0	10	0
33	1	15	15	28	30	10	0	9	22	0		1	30	26	30	0	30	22	11	15	0	0	0	0	1	0	10	0
37	1	20	15	30	30	15	0	13	27	0		1	42	31	42	0	25	27	15	15	0	0	0	0	13	5	15	0
39	1	26	15	30	30	15	0	35	26	0		1	45	31	45	0	50	27	23	15	0	0	0	11	17	10	15	0
41	1	26	15	30	30	20	0	45	25	0		4	50	31	45	0	55	30	29	15	0	0	0	12	22	15	15	0

## Sheet: 1e
days	102-N1a (9/16)																	BR (14/20)
21	0	0	0	0	0	0	0	0	0	10	0	0	0	0	0	0		0	0	0	0	0	0	0	0	0	0	0	0	0	0	0	0	0	0	0	0	0	0
23	0	0	0	0	0	0	0	0	0	10	0	0	0	0	0	0		0	0	0	0	0	0	0	0	0	0	0	0	0	0	0	0	0	0	0	0	0	0
25	0	0	0	0	2	0	0	0	0	11	0	0	0	0	0	0		0	0	0	0	0	0	0	0	0	0	0	0	0	0	0	0	0	0	0	0	0	0
27	0	0	0	0	1	0	0	0	0	11	0	0	0	0	0	0		0	0	0	0	1	0	0	0	0	0	0	0	0	0	0	0	0	0	0	0	2	0
29	0	0	0	0	1	0	0	0	0	11	0	0	0	0	0	0		0	0	0	0	1	5	0	0	0	0	0	0	0	0		0	0	0	0	0	5	0
31	0	0	0	0	1	0	0	0	0	11	0	0	0	0	0	0		0	0	0	0	1	10	0	0	0	0	0	0	0	0		0	0	0	0	0	6	0
33	0	0	0	0	1	0	0	0	0	11	0	0	0	0	0	0		0	0	0	0	1	13	0	0	0	0	0	0	0	0		0	0	0	10	0	5	0
37	0	0	0	0	1	1	0	14	0	6	0	0	0	0	0	15		0	0	0	0	1	15	0	0	0	0	15	0	0	17		0	22	0	16	0	5	0
39	0	0	0	10	2	1	0	15	0	9	0	0	0	0	0	15		0	0	0	0	1	15	0	0	0	0	18	0	0	14		0	30	0	15	0	5	0
41	0	0	0	15	2	1	0	15	0	6	0	0	0	0	10	15		0	0	0	0	1	15	0	0	0	0	25	0	0	15		0	30	0	16	0	2	0
43	0	0	0	15	12	1	0	15	7	6	0	0	0	10	15	15		0	10	0	0	1	15	0	5	0	0	44	0	0	15		5	30	0	21	0	0	0
45	0	0	0	15	12	1	0	15	23	8	0	0	0	12	15	15		0	15	0	0	1	15	0	15	0	0	44	0	0	15		22	30	0	23	0	0	0
47	0	0	0	16	16	1	0	15	29	20	0	0	0	12	17	10		0	15	0	0	1	16	0	13	1	0	44	0	0	15		24	25	0	22	0	0	0
49	0	0	0	30	16	1	0	15	29	21	0	0	0	12	20	8		0	15	1	1	1	31	0	13	1	0	44	0	0	30		25	23	19	22	0	0	1
51	0	1	0	30	14	1	0	15	30	24	0	0	0	12	18	15		0	20	1	1	1	41	0	13	1	0	44	0	0	30		31	24	32	22	0	15	0
53	0	0	0	30	16	1	0	13	25	21	0	0	0	7	14	8		0	34	1	6	1	42	0	12	1	0	29	0	0	27		31	22	32	14	0	10	0

## Sheet: 1f
days	trim33.3-967a (6/10)													BR (16/20)
16	0	0	0	0	0	0	0	0	0	0	0	0		0	0	0	0	0	0	0	0	0	0	0	0	0	0	0	0	0	0	0	0
18	0	0	0	0	0	0	0	0	0	0	0	0		0	0	0	0	0	0	0	0	0	0	0	0	0	0	0	0	0	0	0	0
21	0	0	0	0	0	0	0	0	0	0	0	0		0	0	0	0	0	0	0	0	0	0	0	0	0	0	0	0	0	0	0	0
24	0	0	0	0	0	0	0	0	0	0	0	0		0	0	0	0	0	0	0	0	0	0	0	0	0	0	0	0	0	0	0	0
27	0	0	0	0	0	0	0	0	0	0	0	0		0	0	0	0	0	0	0	0	0	0	0	0	0	0	0	0	0	0	0	0
30	5	0	0	0	0	0	0	0	0	0	0	0		0	0	0	0	0	0	0	0	0	0	0	0	0	0	0	0	0	0	0	0
33	5	0	0	0	0	0	0	0	0	0	0	0		0	0	0	0	0	0	0	0	0	0	0	0	0	0	0	0	0	0	0	0
36	5	0	0	0	0	0	0	0	0	0	0	0		0	0	0	0	0	0	0	0	0	0	0	0	0	0	1	0	0	0	0	0
39	6	0	0	5	0	0	0	0	0	0	0	5		0	0	0	0	0	0	0	0	0	0	0		0	5	5		0	5	0	0
42	6	0	0	10	0	10	0	0	0	0	0	20		0	0	0	0	6	0	0	0	0	0	25		0	10	23		0	30	0	0
45	2	0	0	11	10	10	0	0	0	0	0	21		0	0	0	0	15	0	0	0	0	0	30		15	15	40		0	50	0	0
48	0	0	0	11	55	10	0	0	0	0	10	30		10	0	0	33	15	0	0	15	0	11	37		30	15	60		10	60	0	0
51	5	0	0	6	55	11	0	0	0	0	10	15		10	0	0	0	15	40	0	15	0	25	40		30	15	60		20	60	0	0
54	0	0	0	6	60	10	0	10	0	0	10	30		15	0	0	0	8	36	0	15	0	20	38		31	13	57		21	60	0	0
57	1	0	0	8	41	13	0	12	0	2	12	30		36	0	0	0	3	39	11	34	7	31	22		20	2	39		25	35	0	0
60	1	0	0	7	41	8	0	12	0	2	12	30		45	0	0	0	0	38	11	35	2	31	12		20	1	29		30	25	5	0
63	1	0	0	7	35	7	0	15	0	0	13	30		45	0	0	0	7	35	14	33	2	41	22		19	18	31		30	19	10	0
66	2	0	0	8	32	7	0	15	0	3	13	36		45	0	0	0	2	30	13	46	2	32	21		19	21	32		30	27	6	0
69	2	0	0	13	43	8	0	13	0	2	13	29		40	0	1	0	3	31	13	43	2	41	24		18	21	31		30	29	6	0
72	4	0	0	13	41	13	0	8	0	0	13	43		40	0	2	0	3	28	13	51	9	29	15		16	22	35		30	29	11	0

## Sheet: 1g
days			284-967a (3/8)									BR (6/15)
24	0	0	0	0	0	0	0	0		0	0	0	0	0	0	0	0	0	0	0	0	5	0	0
27	0	0	0	0	0	0	0	0		0	0	0	0	0	0	0	0	0	0	0	0	15	0	0
30	0	0	0	0	0	0	0	0		0	0	0	0	0	0	0	0	0	0	0	0	15	0	0
33	0	0	0	0	0	0	0	0		0	0	0	0	0	0	0	0	0	0	0	0	14	0	0
36	0	0	0	0	0	0	0	0		0	0	0	0	0	0	0	0	0	0	0	0	18	0	0
39	0	0	0	0	0	0	0	0		0	0	0	0	0	0	0	0	0	0	0	0	22	0	0
42	0	0	0	0	0	0	0	0		0	0	0	0	0	1	1	0	0	0	0	0	18	0	0
45	0	0	0	0	0	2	0	0		0	0	0	0	0	0	1	0	0	0	0	0	8	0	0
48	0	0	0	0	0	0	0	0		0	0	0	0	0	0	15	0	0	0	0	0	5	0	0
51	0	0	0	0	0	1	14	0		0	0	0	0	0	2	15	0	0	0	0	0	19	0	0
54	0	0	0	0	0	0	7	0		0	0	0	0	0	2	13	0	0	0	0	0	15	0	0
57	0	0	0	0	0	2	13	0		5	0	0	0	0	2	13	0	0	0	0	0	27	0	0
60	0	0	0	0	0	2	8	0		10	0	0	0	0	2	12	0	0	0	0	0	26	0	0
63	0	0	0	0	0	7	6	0		10	0	0	0	0	9	12	0	0	0	1	0	21	0	0
66	0	0	1	0	0	9	7	0		11	0	0	0	0	13	12	0	0	0	10	0	28	0	0
69	0	0	1	0	0	10	2	0		14	0	0	0	0	13	12	0	0	10	10	0	30	0	0
72	0	0	5	0	0	9	2	0		14	0	0	0	0	15	12	0	0	12	10	0	23	0	0

## Sheet: 2ab
sex		sum score	d14	d17	d21	d25	d28	d32	d35
F		0	0	0	0	0	0	0	0
F	a	0	0	0	0	0	0	0	0
F	a	0	0	0	0	0	0	0	0		A= D3-31
F	a	0	0	0	0	0	0	0	0		B=BR
F	a	0	0	0	0	0	0	0	0
F	a	0	0	0	0	0	0	0	0
F	a	0	0	0	0	0	0	0	0
F	a	0	0	0	0	0	0	0	0
F	a	0	0	0	0	0	0	0	0
F	a	0	0	0	0	0	0	0	0
F	a	0	0	0	0	0	0	0	0
F	a	2	0	0	0	0	0	1	1
F	a	0	0	0	0	0	0	0	0
F	a	0	0	0	0	0	0	0	0
F	a	0	0	0	0	0	0	0	0
F	a	0	0	0	0	0	0	0	0
F	a	0	0	0	0	0	0	0	0
F	a	0	0	0	0	0	0	0	0
F	a	58	0	0	1	12	15	15	15
F	a	26	0	0	0	0	0	11	15
F	a	0	0	0	0	0	0	0	0
F	a	0	0	0	0	0	0	0	0
F	a	12	0	2	2	2	2	2	2
F	a	0	0	0	0	0	0	0	0
F	a	0	0	0	0	0	0	0	0
F	a	0	0	0	0	0	0	0	0
F	a	0	0	0	0	0	0	0	0
F	a	0	0	0	0	0	0	0	0
F	a	3	0	0	0	0	0	1	2
F	a	0	0	0	0	0	0	0	0
F	a	0	0	0	0	0	0	0	0
F	a	36	0	0	0	0	1	15	20
F	a	0	0	0	0	0	0	0	0
F	a	0	0	0	0	0	0	0	0
F	a	8	0	0	0	0	0	0	8
F	a	0	0	0	0	0	0	0	0
F	a	0	0	0	0	0	0	0	0
F	a	0	0	0	0	0	0	0	0
F	a	0	0	0	0	0	0	0	0
M	a	144	11	13	13	24	25	30	28
M	a	8	0	0	0	0	1	1	6
M	a	84	0	5	13	15	15	20	16
M	a	48	0	1	1	11	11	12	12
M	a	67	0	2	2	14	15	17	17
M	a	0	0	0	0	0	0	0	0
M	a	0	0	0	0	0	0	0	0
M	a	34	0	0	0	0	4	15	15
M	a	34	0	0	0	0	0	12	22
M	a	122	0	0	10	25	27	30	30
M	a	5	0	0	0	1	1	1	2
M	a	0	0	0	0	0	0	0	0
M	a	0	0	0	0	0	0	0	0
M	a	2	0	0	0	0	0	1	1
M	a	147	0	11	13	30	30	32	31
M	a	13	0	0	0	0	0	1	12
M	a	22	0	0	0	0	0	11	11
M	a	38	0	0	1	1	4	16	16
M	a	33	0	0	0	1	1	15	16
M	a	0	0	0	0	0	0	0	0
M	a	185	0	1	13	29	39	50	53
F	b	0	0	0	0	0	0	0	0
F	b	0	0	0	0	0	0	0	0
F	b	61	0	2	8	7	9	17	18
F	b	0	0	0	0	0	0	0	0
F	b	0	0	0	0	0	0	0	0
F	b	0	0	0	0	0	0	0	0
F	b	15	0	0	0	0	0	5	10
F	b	34	0	0	0	1	1	16	16
F	b	92	0	0	0	12	20	27	33
F	b	0	0	0	0	0	0	0	0
F	b	0	0	0	0	0	0	0	0
F	b	0	0	0	0	0	0	0	0
F	b	0	0	0	0	0	0	0	0
F	b	0	0	0	0	0	0	0	0
F	b	0	0	0	0	0	0	0	0
F	b	77	0	0	6	15	15	16	25
F	b	0	0	0	0	0	0	0	0
F	b	0	0	0	0	0	0	0	0
F	b	5	0	0	0	0	0	2	3
F	b	4	0	0	0	1	1	1	1
F	b	59	0	0	0	12	15	16	16
F	b	0	0	0	0	0	0	0	0
F	b	8	1	1	1	1	1	1	2
F	b	25	0	0	0	2	4	9	10
F	b	0	0	0	0	0	0	0	0
F	b	58	0	0	1	2	3	24	28
F	b	0	0	0	0	0	0	0	0
F	b	0	0	0	0	0	0	0	0
F	b	0	0	0	0	0	0	0	0
F	b	0	0	0	0	0	0	0	0
F	b	0	0	0	0	0	0	0	0
F	b	3	0	0	0	0	0	1	2
F	b	59	0	1	6	4	10	19	19
F	b	5	0	0	1	1	1	1	1
F	b	9	0	0	1	2	1	2	3
F	b	0	0	0	0	0	0	0	0
M	b	57	0	0	0	12	13	16	16
M	b	65	0	0	1	16	16	16	16
M	b	80	0	0	0	12	15	23	30
M	b	134	0	10	13	21	30	30	30
M	b	121	0	0	5	26	30	30	30
M	b	29	0	0	0	0	0	10	19
M	b	0	0	0	0	0	0	0	0
M	b	0	0	0	0	0	0	0	0
M	b	0	0	0	0	0	0	0	0
M	b	0	0	0	0	0	0	0	0
M	b	269	0	20	39	52	53	53	52
M	b	18	0	0	0	0	0	5	13
		d14	d16	d19	d21	d23	d26	d28	d30	d33	d35	d37	d40	d42
M	a	0	0	0	0	0	10	13	15	20	29	30	30	30
M	a	0	0	0	0	0	0	0	0	0	0	0	0	1
M	a	0	0	0	0	0	10	13	15	16	16	16	16	16
M	a	0	0	0	0	0	20	26	28	29	29	29	29	29
M	a	0	0	0	0	0	0	0	0	0	0	0	0	0
M	a	0	0	0	0	0	0	0	0	0	0	0	0	0
M	a	0	0	0	0	0	0	0	0	0	0	0	0	2
M	a	0	0	0	0	0	0	0	0	0	0	0	0	0
M	a	0	0	0	0	0	0	0	0	0	0	0	0	0
M	a	0	0	0	0	0	0	0	0	0	0	0	0	0
M	a	0	0	0	0	0	0	0	0	0	0	0	0	0
M	a	0	0	0	1	1	15	23	24	27	27	27	27	27
M	a	0	0	0	0	0	0	0	10	26	28	30	33	34
M	a	0	0	0	0	0	0	0	0	0	0	0	0	0
M	a	0	0	0	0	0	0	0	0	0	0	0	0	0
M	a	0	0	0	0	0	0	0	0	0	0	0	0	0
M	a	0	0	0	0	0	0	0	10	10	10	13	16	17
M	a	0	0	0	0	0	0	0	0	9	21	29	37	40
M	a	0	0	0	0	0	0	0	0	0	0	0	0	0
M	a	0	0	0	0	0	0	0	0	10	10	13	15	15
M	a	0	0	0	0	0	0	0	0	0	0	0	0	0
M	a	0	0	0	0	0	30	39	48	49	49	52	53	55
M	a	0	0	0	0	0	0	0	0	0	0	0	0	0
M	a	0	0	0	0	0	0	0	10	13	13	14	14	21
M	b	0	0	0	0	0	6	1	1	12	14	14	16	16
M	b	0	0	0	1	1	8	15	15	15	15	15	16	17
M	b	0	0	0	0	0	15	16	15	26	30	30	30	30
M	b	0	0	0	0	0	0	0	0	1	6	13	16	25
M	b	0	0	0	0	0	0	0	0	0	0	0	0	0
M	b	0	0	0	0	0	0	0	0	0	0	0	0	0
M	b	0	0	0	0	0	0	0	0	0	0	0	0	0
M	b	0	0	0	0	0	0	0	0	0	0	0	0	0
M	b	0	0	0	0	0	0	0	0	0	0	6	6	7
M	b	0	0	0	0	0	0	0	0	1	2	2	8	7
M	b	0	0	0	3	5	17	22	24	26	27	27	27	27
M	b	0	0	0	0	0	0	0	0	0	0	0	0	0
M	b	0	0	0	0	0	0	0	0	0	0	0	0	0
M	b	0	0	0	0	0	0	0	0	0	0	0	0	0
M	b	0	0	1	21	21	30	28	30	30	30	31	30	30

## Sheet: 2cd
sex		right	left	delta 48h	right	left	delta 72h
F	b	35	59	24	32	61	29		A= D3-31
F		37	44	7	44	66	22		B=BR
F	a	40	52	12	41	51	10
F	a	36	49	13	33	44	11
F	b	51	62	11	46	63	17
F	b	45	66	21	42	55	13
F	b	35	64	29	32	67	35
F	a	51	57	6	52	57	5
F	a	38	55	17	37	54	17
F	b	32	61	29	31	65	34
F	a	36	51	15	35	55	20
F	b	39	54	15	42	55	13
F	b	33	59	26	33	61	28
F	a	32	50	18	33	48	15
F	a	47	57	10	42	52	10
F	a	42	57	15	39	60	21
F	b
F	b	49	69	20	39	76	37
F	a	42	60	18	54	65	11
F	b	42	64	22	41	61	20
sex		left	right	delta 48h	left	right	delta 72h
M	b	55	71	16	52	75	23
M	b	37	63	26	36	62	26
M	a	39	76	37	37	75	38
M	b	34	61	27	35	61	26
M	a	38	62	24	38	62	24
M	b	33	69	36	34	66	32
M	a	36	68	32	42	71	29
M	b	38	61	23	32	54	22
M	a	35	54	19	34	58	24
M	b	39	61	22	37	69	32
M	b	38	64	26	32	56	24
M	a	33	61	28	37	67	30
M	b	52	72	20	55	77	22
M	a	35	70	35	32	74	42
M	a	37	62	25	36	55	19
M	a	41	72	31	37	77	40
M	a	39	57	18	35	58	23
M	a	38	62	24	36	68	32
M	b	37	74	37	33	67	34
M	b	32	61	29	33	59	26

## Sheet: 2ef
sex		sum score	d7	d10	d12	d14	d16	d19	d21	d23	d26
F	a	6	0	0	0	0	0	0	0	0	6		A= D3-31
F	a	0	0	0	0	0	0	0	0	0	0		B=BR
F	a	16	0	2	2	2	2	2	2	2	2
F	a	0	0	0	0	0	0	0	0	0	0
F	a	0	0	0	0	0	0	0	0	0	0
F	a	0	0	0	0	0	0	0	0	0	0
F	a	8	0	0	0	0	0	2	2	2	2
F	a	0	0	0	0	0	0	0	0	0	0
F	a	0	0	0	0	0	0	0	0	0	0
F	a	24	0	0	0	2	6	6	6	4.5	4
F	a	0	0	0	0	0	0	0	0	0	0
F	a	9	0	0	0	0	0	2	2	3	2
F	a	0	0	0	0	0	0	0	0	0	0
F	a	0	0	0	0	0	0	0	0	0	0
F	a	0	0	0	0	0	0	0	0	0	0
F	b	10	0	0	0	0	2	2	2	2	2
F	b	16	0	2	2	2	2	2	2	2	2
F	b	31.5	0	0	0	2.5	5	6	6	6	6
F	b	16.5	0	2	2	2.5	2	2	2	2	2
F	b	9	0	0	0	0	0	2	2	2	3
F	b	10	0	2	2	2	2	2	0	0	0
F	b	8	0	0	2	2	2	2	0	0
F	b	12	0	0	2	2	2	2	2	2	0
F	b	8	0	0	0	0	0	2	2	2	2
F	b	10	0	0	0	0	2	2	2	2	2
F	b	0	0	0	0	0	0
F	b	23.5	0	0	0	2.5	6	6	5	4	3.5
F	b	0	0	0	0	0	0	0	0	0	0
F	b	0	0	0	0	0	0	0	0	0	0
F	b	18	0	0	0	0	0	5	5	4	4
F	b	29	0	0	0	2	5	6	6	5	5
F	b	14	0	0	2	2	2	2	2	2	2
F	b	0	0	0	0	0	0	0	0	0	0
		d8	d9	d10	d11	d12	d13	d14	d15	d16	d17	d19	d21	d25	d26
M	a	0	0	0	0	2	4	5	4	3.5	2	2	2	2	2
M	a	0	0	0	0	2	5	5	6	4	4	2	2.5	2	2
M	a	0	2	2.5	4	6	6	6	5	4.5	5	3.5	3	2.5	2
M	a	0	0	0	0	0	2	2	4.5	4	3	2	2	2	0
M	a	0	0	0	0	0	0	0	3.5	4	4	3	2	2	2
M	a	0	0	0	0	0	0	0	0	2	2.5	6	6	3.5	3
M	a	0	0	0	0	2	3	3	2	2	2	2	2	0	0
M	a	0	0	0	2.5	5	5	4	3.5
M	a	0	0	0	0	0	0	0	0
M	a	0	0	0	0	0	0	0	2
M	a	0	0	0	0	0	0	2	2	2	2	0	0	0	0
M	a	0	0	0	0	0	2.5	6	6	6	5	3.5	4	4.5	4
M	b	0	0	0	0	0	5	6	6	5	3	2	2	2.5	0
M	b	0	0	0	2	3	4.5	6	6	6	6	3	3	0	2
M	b	0	2	2	2	4	5	5	4	2	2.5	2.5	2	2	2
M	b	0	0	0	0	0	0	0	2	6	6	5	3.5	2	3
M	b	0	2	2.5	2	2	3.5	3	3	2	2	2	3	2	2
M	b	0	0	0	0	0	2	2.5	2.5	2	2	2	6	3	2
M	b	0	0	2	2	2	3	3	2	2	2	2	2.5	0	2
M	b	0	0	0	0	0	0	0	0
M	b	2	2	2	3	5	4.5	4	4	2.5	2.5	2.5	2.5	0	0
M	b	0	0	0	0	0	0	0	0
M	b	0	2	2	2.5	3	4.5	6	5	3	2.5	3	3	0	2

## Sheet: 3bc
	surgery	onset	Incidence	Max score	sum score	d10	d11	d12	d13	d14	d15	d16	d17	d18	d19	d20	d21	d22	d23	d24	d25	d28	d29	d30	d31	d32
a	OVX		0	0	0	0	0	0	0	0	0	0	0	0	0	0	0	0	0	0	0	0	0	0	0	2
a	OVX	14	1	6	47.5	0	0	0	0	2	3	5	6	4	3	3	2	2	2	2.5	3	2	2	2	2	2			A= D3-31
a	OVX	12	1	6	62	0	0	2	3.5	4.5	6	6	5	5	4	3	3	2.5	2.5	2	2	3	2	2	2	2			B=BR
a	OVX	21	1	4.5	28.5	0	0	0	0	0	0	0	0	0	0	0	2	3	4	4.5	4	3	2	2	2	2
a	OVX	13	1	4	43.5	0	0	0	2	2	2	3	3.5	4	3.5	3	2	2	2	2	2.5	2	2	2	2	0
a	OVX	22	1	2	10	0	0	0	0	0	0	0	0	0	0	0	0	2	2	2	2	2	0	0	0	0
a	OVX		0	0	0	0	0	0	0	0	0	0	0	0	0	0	0	0	0	0	0	0	0	0	0	0
a	OVX		0	0	0	0	0	0	0	0	0	0	0	0	0	0	0	0	0	0	0	0	0	0	0	2.5
a	OVX	16	1	3	31.5	0	0	0	0	0	0	2	2	2	2	2	2	3	2	2	2	2	2	2	2	0
a	OVX		0	0	0	0	0	0	0	0	0	0	0	0	0	0	0	0	0	0	0	0	0	0	0	4.5
a	OVX	19	1	4.5	35	0	0	0	0	0	0	0	0	0	2	2	2	2	2.5	3	3	2.5	3.5	4	4	2
a	OVX	21	1	2	20	0	0	0	0	0	0	0	0	0	0	0	2	2	2	2	2	2	2	2	2	3
a	OVX	14	1	4	50	0	0	0	0	2	2	2.5	2	2	2.5	3	3	3.5	3	3.5	3.5	3.5	3.5	4	3.5	0
a	OVX			0	0	0	0	0	0	0	0	0	0	0	0	0	0	0	0	0	0	0	0	0	0	0
a	OVX			0	0	0	0	0	0	0	0	0	0	0	0	0	0	0	0	0	0	0	0	0	0	0
a	OVX			0	0	0	0	0	0	0	0	0	0	0	0	0	0	0	0	0	0	0	0	0	0	0
a	OVX			0	0	0	0	0	0	0	0	0	0	0	0	0	0	0	0	0	0	0	0	0	0	3.5
a	OVX	20	1	3.5	31.5	0	0	0	0	0	0	0	0	0	0	2	2	3	3	3.5	3	3	2.5	3	3
b	OVX		0	0	0	0	0	0	0																	0
b	OVX		0	0	0	0	0	0	0	0	0	0	0	0	0	0	0	0	0	0	0	0	0	0	0	4.5
b	OVX	21	1	6	40.5	0	0	0	0	0	0	0	0	0	0	0	2	2	3	6	6	4.5	4	4	4.5	2
b	OVX	14	1	5	53	0	0	0	0	2	3	4	5	5	5	4	3	3	2.5	2.5	2	2	3	2.5	2.5	0
b	OVX		0	0	0	0	0	0	0	0	0	0	0	0	0	0	0	0	0	0	0	0	0	0	0	0
b	OVX		0	0	0	0	0	0	0	0	0	0	0	0	0	0	0	0	0	0	0	0	0	0	0	0
b	OVX		0	0	0	0	0	0	0	0	0	0	0	0	0	0	0	0	0	0	0	0	0	0	0	2
b	OVX	23	1	4	21	0	0	0	0	0	0	0	0	0	0	0	0	0	2	2	2.5	4	3.5	3	2	0
b	OVX	20	1	2.5	14.5	0	0	0	0	0	0	0	0	0	0	2	2	2	2	2	2.5	2	0	0	0	3
b	OVX	15	1	6	55	0	0	0	0	0	2	2	3	6	5	5	5	4	3.5	2.5	2	3	3	3	3	3.5
b	OVX	15	1	4	47.5	0	0	0	0	0	2	2	2	3	3	3	2	2.5	3.5	3.5	4	3	4	3	3.5	0
b	OVX	19	1	2.5	22.5	0	0	0	0	0	0	0	0	0	2	2	2	2	2	2	2	2	2.5	2	2	0
b	OVX			0	0	0	0	0	0	0	0	0	0	0	0	0	0	0	0	0	0	0	0	0	0	3.5
b	OVX	24	1	3.5	19.5	0	0	0	0	0	0	0	0	0	0	0	0	0	0	2	2	2	3	3.5	3.5	3
b	OVX	18	1	4	42	0	0	0	0	0	0	0	0	2	3	3	4	3	3.5	4	3	3	3.5	4	3	2
b	OVX	31	1	2	4	0	0	0	0	0	0	0	0	0	0	0	0	0	0	0	0	0	0	0	2	5
b	OVX	12	1	6	90.5	0	0	2	3.5	5	6	6	6	6	6	6	5	4.5	4	5	4	4	4	4	4.5	0
b	OVX	19	1	2.5	19	0	0	0	0	0	0	0	0	0	2	2	2	2	2	2	2.5	2.5	2	0	0	0
b	OVX			0	0	0	0	0	0	0	0	0	0	0	0	0	0	0	0	0	0	0	0	0	0	3
b	OVX	14	1	3	41.5	0	0	0	0	2	2	2	2	2	2	2	2	2.5	3	2.5	2.5	3	3.5	2.5	3	0
a	SHAM	16	1	2	26	0	0	0	0	0	0	2	2	2	2	2	2	2	2	2	2	2	2	2	0
a	SHAM		0	0	0	0	0	0	0	0	0	0	0	0	0	0	0	0	0	0	0	0	0			2
a	SHAM	16	1	2	30	0	0	0	0	0	0	2	2	2	2	2	2	2	2	2	2	2	2	2	2	0
a	SHAM	19	1	2	10	0	0	0	0	0	0	0	0	0	2	2	2	2	2	0	0	0	0	0	0	0
a	SHAM		0	0	0	0	0	0	0	0	0	0	0	0	0	0	0	0	0	0	0	0	0	0	0	0
a	SHAM		0	0	0	0	0	0	0	0	0	0	0	0	0	0	0	0	0	0	0	0	0	0	0	2
a	SHAM	32	1	2	2	0	0	0	0	0	0	0	0	0	0	0	0	0	0	0	0	0	0	0	0	2
a	SHAM	21	1	2	20	0	0	0	0	0	0	0	0	0	0	0	2	2	2	2	2	2	2	2	2	0
a	SHAM		0	0	0	0	0	0	0	0	0	0	0	0	0	0	0	0	0	0	0	0	0	0	0	0
a	SHAM		0	0	0	0	0	0	0	0	0	0	0	0	0	0	0	0	0	0	0	0	0	0	0	0
a	SHAM			0	0	0	0	0	0	0	0	0	0	0	0	0	0	0	0	0	0	0	0	0	0	0
a	SHAM			0	0	0	0	0	0	0	0	0	0	0	0	0	0	0	0	0	0	0	0	0	0	0
a	SHAM			0	0	0	0	0	0	0	0	0	0	0	0	0	0	0	0	0	0	0	0	0	0	0
a	SHAM			0	0	0	0	0	0	0	0	0	0	0	0	0	0	0	0	0	0	0	0	0	0	0
a	SHAM			0	0	0	0	0	0	0	0	0	0	0	0	0	0	0	0	0	0	0	0	0	0	0
a	SHAM			0	0	0	0	0	0	0	0	0	0	0	0	0	0	0	0	0	0	0	0	0	0	2
b	SHAM	16	1	2	30	0	0	0	0	0	0	2	2	2	2	2	2	2	2	2	2	2	2	2	2
b	SHAM		0	0	0	0	0	0	0																	3
b	SHAM	15	1	6	63.5	0	0	0	0	0	2	3.5	6	6	6	5	4	4	4	3	3	4	4	3	3	2
b	SHAM	16	1	4	39.5	0	0	0	0	0	0	2.5	2.5	2	3	4	4	4	3	2.5	2	2	2	2	2	0
b	SHAM		0	0	0	0	0	0	0	0	0	0	0	0	0	0	0	0	0	0	0	0	0	0	0	4
b	SHAM	18	1	5	60	0	0	0	0	0	0	0	0	4	5	5	5	5	5	5	4	4	5	5	4	0
b	SHAM	16	1	2	20	0	0	0	0	0	0	2	2	2	2	2	2	2	2	2	2	0	0	0	0	4
b	SHAM	28	1	4	14	0	0	0	0	0	0	0	0	0	0	0	0	0	0	0	0	2	2.5	2.5	3	2.5
b	SHAM	22	1	2.5	20	0	0	0	0	0	0	0	0	0	0	0	0	2	2	2	2	2	2.5	2.5	2.5	0
b	SHAM		0	0	0	0	0	0	0	0	0	0	0	0	0	0	0	0	0	0	0	0	0	0	0	0
b	SHAM		0	0	0	0	0	0	0	0	0	0	0	0	0	0	0	0	0	0	0	0	0	0	0	2.5
b	SHAM	15	1	5	48.5	0	0	0	0	0	2	4	5	5	4	3	3	3	2.5	2	2	3	2.5	2.5	2.5	0
b	SHAM		0	0	0	0	0	0	0	0	0	0	0	0	0	0	0	0	0	0	0	0	0	0	0	3.5
b	SHAM	19	1	3.5	33.5	0	0	0	0	0	0	0	0	0	2	2	3	2.5	3	3	3	3.5	2.5	2.5	3	4
b	SHAM	16	1	6	71	0	0	0	0	0	0	2	3	4	6	6	6	6	6	5	5	5	4.5	4	4.5	0
b	SHAM			0	0	0	0	0	0	0	0	0	0	0	0	0	0	0	0	0	0	0	0	0	0	2
b	SHAM	28	1	2	10	0	0	0	0	0	0	0	0	0	0	0	0	0	0	0	0	2	2	2	2	0
b	SHAM			0	0	0	0	0	0	0	0	0	0	0	0	0	0	0	0	0	0	0	0	0	0	0
b	SHAM			0	0	0	0	0	0	0	0	0	0	0	0	0	0	0	0	0	0	0	0	0	0	0
b	SHAM			0	0	0	0	0	0	0	0	0	0	0	0	0	0	0	0	0	0	0	0	0	0	0
b	SHAM			0	0	0	0	0	0	0	0	0	0	0	0	0	0	0	0	0	0	0	0	0	0	0
b	SHAM			0	0	0	0	0	0	0	0	0	0	0	0	0	0	0	0	0	0	0	0	0	0	0
a	x		0	0	0	0	0	0	0	0	0	0	0	0	0	0	0	0	0	0	0	0	0	0	0	2
a	x	15	1	3	37	0	0	0	0	0	2	2.5	3	3	3	2	2	2.5	2.5	2.5	2	2	2	2	2	0
a	x		0	0	0	0	0	0	0	0	0	0	0	0	0	0	0	0	0	0	0	0	0	0	0	0
a	x		0	0	0	0	0	0	0	0	0	0	0	0	0	0	0	0	0	0	0	0	0	0	0	0
a	x		0	0	0	0	0	0	0	0	0	0	0	0	0	0	0	0	0	0	0	0	0	0	0	0
a	x		0	0	0	0	0	0	0	0	0	0	0	0	0	0	0	0	0	0	0	0	0	0	0	0
a	x		0	0	0	0	0	0	0	0	0	0	0	0	0	0	0	0	0	0	0	0	0	0	0	2
a	x	31	1	2	4	0	0	0	0	0	0	0	0	0	0	0	0	0	0	0	0	0	0	0	2	2
a	x	15	1	4	38.5	0	0	0	0	0	4	4	4	2.5	2	2	2	2	2	2	2	2	2	2	2	0
a	x		0	0	0	0	0	0	0	0	0	0	0	0	0	0	0	0	0	0	0	0	0	0	0	0
a	x		0	0	0	0	0	0	0	0	0	0	0	0	0	0	0	0	0	0	0	0	0	0	0	0
a	x			0	0	0	0	0	0	0	0	0	0	0	0	0	0	0	0	0	0	0	0	0	0	0
a	x			0	0	0	0	0	0	0	0	0	0	0	0	0	0	0	0	0	0	0	0	0	0	2
a	x	31	1	2	4	0	0	0	0	0	0	0	0	0	0	0	0	0	0	0	0	0	0	0	2	0
a	x			0	0	0	0	0	0	0	0	0	0	0	0	0	0	0	0	0	0	0	0	0	0	0
a	x			0	0	0	0	0	0	0	0	0	0	0	0	0	0	0	0	0	0	0	0	0	0	0
b	x		0	0	0	0	0	0	0	0	0	0	0	0	0	0	0	0	0	0	0	0	0	0	0
b	x		0	0	0	0	0	0	0	0	0	0	0	0												0
b	x		0	0	0	0	0	0	0	0	0	0	0	0	0	0	0	0	0	0	0	0	0	0	0	2
b	x	18	1	2	26	0	0	0	0	0	0	0	0	2	2	2	2	2	2	2	2	2	2	2	2	0
b	x	18	1	2	20	0	0	0	0	0	0	0	0	2	2	2	2	2	2	2	2	2	2	0	0	0
b	x		0	0	0	0	0	0	0	0	0	0	0	0	0	0	0	0	0	0	0	0	0	0	0	0
b	x		0	0	0	0	0	0	0	0	0	0	0	0	0	0	0	0	0	0	0	0	0	0	0	2
b	x	24	1	3	17.5	0	0	0	0	0	0	0	0	0	0	0	0	0	0	2	2.5	3	3	3	2	0
b	x		0	0	0	0	0	0	0	0	0	0	0	0	0	0	0	0	0	0	0	0	0	0	0	0
b	x		0	0	0	0	0	0	0	0	0	0	0	0	0	0	0	0	0	0	0	0	0	0	0	2
b	x	20	1	2	22	0	0	0	0	0	0	0	0	0	0	2	2	2	2	2	2	2	2	2	2	2.5
b	x	25	1	3	39.5	0	0	0	0	0	2	2	2.5	2.5	2	3	3	3	2	2.5	2.5	2.5	2.5	2.5	2.5	4
b	x	15	1	5	48	0	0	0	0	0	2	2	2	2	2.5	2.5	3	3	3.5	4	5	3.5	3.5	2.5	3	2
b	x	15	1	2	32	0	0	0	0	0	2	2	2	2	2	2	2	2	2	2	2	2	2	2	2	2
b	x	24	1	3	16.5	0	0	0	0	0	0	0	0	0	0	0	0	0	0	2	3	3	2.5	2	2	2
b	x	18	1	3	28	0	0	0	0	0	0	0	0	2	2	2.5	2	2.5	3	2	2	2	2	2	2	3
b	x	16	1	4.5	48	0	0	0	0	0	0	2	3	3.5	4	4	4.5	4	3	2.5	3	3	3	3	2.5	0
b	x			0	0	0	0	0	0	0	0	0	0	0	0	0	0	0	0	0	0	0	0	0	0	0
b	x	18	1	3	21	0	0	0	0	0	0	0	0	2	2	2	2	3	2	2	2	2	2	0	0	4
b	x	18	1	4	34	0	0	0	0	0	0	0	0	2	2	3	3.5	2.5	2	2	2	2	3	2.5	3.5	0
b	x			0	0	0	0	0	0	0	0	0	0	0	0	0	0	0	0	0	0	0	0	0	0

[truncated: 40 more sheets: 4a, 4d, 4e, 5a, 5b, 5c, 5d, 5e, 5f, 5g, 5h, 6b, 6c, 6d, 6e, 6f, 6h, 6j, 6k, 6n …]
